# Supplementary material for: Determination of the Cannabinoid CB1 Receptor’s Positive Allosteric Modulator Binding Site through Mutagenesis Studies
Source: Pharmaceuticals (Basel). 2024 Jan 24;17(2):154. doi: 10.3390/ph17020154 (PMC10892375; doi:10.3390/ph17020154)
Supplement: Supplementary file 1 [file pharmaceuticals-17-00154-s001.zip]

Archive with 1 entries (1 files):
- pharmaceuticals-2800256-supplementary.xlsx
