# Supplementary material for: Determination of the Cannabinoid CB1 Receptor’s Positive Allosteric Modulator Binding Site through Mutagenesis Studies
Source: Pharmaceuticals (Basel). 2024 Jan 24;17(2):154. doi: 10.3390/ph17020154 (PMC10892375; doi:10.3390/ph17020154)
Supplement: Supplementary file 1 [file pharmaceuticals-17-00154-s001.zip › pharmaceuticals-2800256-supplementary.xlsx]

## Sheet: Site2
													Conservation among Class A GPCRs
		Per-Residue Interaction Energy by Ligand					Mean						From GPCRdb		From GPCR-SAS (Questionable…)
	Site2	S-ZCZ011	R-ZCZ011	GAT229	GAT228	Preg	(All Ligs)	(-Preg)	Site2		Top 5	B.W.	%Consv	Consensus	%CB1-res*	Consensus	%Consensus	Entropy
	Y172	-7.442	-6.19	-5.32	-7.166	-3.482	-5.92	-6.5295	Y172	<-----	Y172	2.59x59	0.36	F	0.007	P	0.74	0.38
	K192	-6.725	-5.677	-5.57	-7.757	-3.944	-5.9346	-6.43225	K192	<-----	K192†	3.28x28	0.18	V	0.014	V	0.192	0.87
	S173	-5.307	-5.461	-5.358	-5.385	-4.539	-5.21	-5.37775	S173	<-----	S173	2.60x60	0.12	V	0.014	F	0.373	0.69
	F191	-4.555	-4.868	-4.554	-5.537	-3.839	-4.6706	-4.8785	F191	<-----	F191	3.27x27	0.29	L	0.134	L	0.305	0.65
	V188	-2.707	-3.313	-2.739	-2.822	-0.459	-2.408	-2.89525	V188	<-----	V188	3.24x24	0.29	L	0.079	L	0.315	0.75
	D184	-3.299	-3.217	-2.71	-1.612	-3.915	-2.9506	-2.7095	D184
	R182	-1.908	-3.868	-3.333	-3.453	1.75	-2.1624	-3.1405	R182		*Percent of class A GPCR sequences in which the residue matches CB1
	D176	-2.472	-2.923	-1.917	-1.371	-2.199	-2.1764	-2.17075	D176		†K192 is crucial for agonist recognition
	I169	-2.459	-2.078	-1.581	-1.552	-0.563	-1.6466	-1.9175	I169
	CP55940	-0.75	-0.672	-0.39	-0.529	0.072	-0.4538	-0.58525	CP55940
	G195	-0.509	-0.588	-0.577	-0.472	-0.277	-0.4846	-0.5365	G195
	F189	-0.422	-0.499	-0.474	-0.409	-0.105	-0.3818	-0.451	F189
	F170	-0.427	-0.462	-0.38	-0.165	-0.391	-0.365	-0.3585	F170
	L193	-0.338	-0.353	-0.401	-0.438	-0.151	-0.3362	-0.3825	L193
	V168	-0.34	-0.42	-0.365	-0.338	-0.024	-0.2974	-0.36575	V168
	V196	-0.296	-0.271	-0.219	-0.287	-0.01	-0.2166	-0.26825	V196
	N187	-0.334	-0.316	-0.205	0.037	-0.202	-0.204	-0.2045	N187
	F177	-0.182	-0.192	-0.144	-0.252	-0.077	-0.1694	-0.1925	F177
	L190	-0.211	-0.218	-0.194	-0.37	0.031	-0.1924	-0.24825	L190
	G194	-0.161	-0.186	-0.192	-0.297	-0.109	-0.189	-0.209	G194
	L165	-0.146	-0.208	-0.207	-0.187	-0.042	-0.158	-0.187	L165
	S185	-0.135	-0.179	-0.19	-0.139	-0.054	-0.1394	-0.16075	S185
	G166	-0.154	-0.159	-0.128	-0.122	0.02	-0.1086	-0.14075	G166
	V171	-0.123	-0.11	-0.07	-0.095	0	-0.0796	-0.0995	V171
	F174	-0.16	-0.21	-0.101	0.197	-0.289	-0.1126	-0.0685	F174
	L252	-0.107	-0.086	-0.06	-0.117	-0.085	-0.091	-0.0925	L252		Notes:	GAT229 "pure PAM" binding site as proposed by D.P. Hurst
	H2O-1	-0.301	-0.102	-0.266	0.001	-0.007	-0.135	-0.167	H2O-1
	T197	-0.052	-0.074	-0.069	-0.145	0.027	-0.0626	-0.085	T197
	I175	-0.038	0.032	0.035	0.016	-0.131	-0.0172	0.01125	I175
	H270	-0.018	0.013	0.012	-0.034	-0.012	-0.0078	-0.00675	H270
	A198	0.256	0.019	-0.04	-0.667	0.34	-0.0184	-0.108	A198
	S199	0.008	0.01	0.027	-0.044	0.039	0.008	0.00025	S199
	K183	0.038	0.046	0.064	-0.027	0.037	0.0316	0.03025	K183
	R186	0.104	0.122	0.111	-0.009	-0.202	0.0252	0.082	R186
							Global
	Min	-7.442	-6.19	-5.57	-7.757	-4.539	-7.757
	Max	0.256	0.122	0.111	0.197	1.75	1.75
	Sum	-41.672	-42.658	-37.505	-41.547	-22.792	-37.2348	-40.8455

## Sheet: Site3
													Conservation among Class A GPCRs
		Per-Residue Interaction Energy by Ligand					Mean						From GPCRdb		From GPCR-SAS (Questionable…)
	Site3	GAT228	R-ZCZ011	GAT229	S-ZCZ011	Preg	(All Ligs)	(-Preg)	Site3		Top 5	B.W.	%Consv	Consensus	%CB1-res*	Consensus	%Consensus	Entropy
	F191	-9.366	-8.318	-9.779	-8.326	-4.211	-8	-8.94725	F191	<-----	F191	3.27x27	0.29	L	0.134	L	0.305	0.65
	I169	-3.667	-4.221	-3.732	-4.382	-1.183	-3.437	-4.0005	I169	<-----	I169	2.56x56	0.24	T	0.058	gap	0.39	0.68
	I245	-3.104	-4.473	-3.37	-3.853	-3.316	-3.6232	-3.7	I245	<-----	I245	4.54x54	0.28	L	0.103	L	0.288	0.69
	G195	-3.053	-3.905	-3.33	-3.818	-2.49	-3.3192	-3.5265	G195	<-----	G195	3.31x31	0.35	L	0.014	L	0.37	0.66
	A198	-2.297	-2.585	-2.093	-2.385	-0.852	-2.0424	-2.34	A198	<-----	A198	3.34x34	0.21	L	0.072	L	0.223	0.75
	G194	-1.419	-2.365	-1.379	-2.258	-2.322	-1.9486	-1.85525	G194
	A248	-1.518	-1.496	-1.686	-1.621	-2.866	-1.8374	-1.58025	A248		*Percent of class A GPCR sequences in which the residue matches CB1
	L165	-1.869	-1.246	-1.636	-1.406	-2.208	-1.673	-1.53925	L165
	V249	-1.6	-2.064	-0.817	-1.877	-1.64	-1.5996	-1.5895	V249
	S199	-1.831	-0.833	-0.648	-1.357	-0.625	-1.0588	-1.16725	S199
	W241	-1.282	-1.267	-1.08	-1.233	-1.088	-1.19	-1.2155	W241
	L190	-0.647	-0.557	-0.668	-0.545	-0.516	-0.5866	-0.60425	L190
	L252	-0.463	-0.405	-0.588	-0.484	-1.324	-0.6528	-0.485	L252
	V188	-0.442	-0.385	-0.437	-0.381	-0.01	-0.331	-0.41125	V188
	T197	-0.292	-0.316	-0.372	-0.335	-0.057	-0.2744	-0.32875	T197
	K192	-0.402	-0.265	-0.031	-0.261	-0.556	-0.303	-0.23975	K192
	V196	-0.154	-0.449	-0.29	-0.411	-0.373	-0.3354	-0.326	V196
	F189	-0.305	-0.245	-0.324	-0.246	-0.093	-0.2426	-0.28	F189
	L193	-0.192	-0.256	-0.253	-0.242	-0.42	-0.2726	-0.23575	L193
	S173	-0.316	-0.251	-0.248	-0.258	0.019	-0.2108	-0.26825	S173
	V246	-0.272	-0.31	-0.23	-0.28	-0.217	-0.2618	-0.273	V246
	N187	-0.229	-0.221	-0.26	-0.228	-0.042	-0.196	-0.2345	N187
	V168	-0.241	-0.293	-0.195	-0.286	-0.051	-0.2132	-0.25375	V168
	A244	-0.212	-0.338	-0.148	-0.257	-0.171	-0.2252	-0.23875	A244
	I247	-0.19	-0.149	-0.202	-0.152	-0.055	-0.1496	-0.17325	I247
	G166	-0.189	-0.101	-0.23	-0.119	-0.049	-0.1376	-0.15975	G166		Notes:	Site from 2022 ZCZ011 Cryo-EM/XRD paper. Overlaps slightly with ORG27569 binding site
	F170	-0.181	-0.138	-0.16	-0.144	0	-0.1246	-0.15575	F170
	V161	-0.161	-0.102	-0.164	-0.127	-0.207	-0.1522	-0.1385	V161
	L250	-0.139	-0.125	-0.138	-0.127	-0.029	-0.1116	-0.13225	L250
	F200	-0.124	-0.11	-0.119	-0.122	-0.027	-0.1004	-0.11875	F200
	A162	-0.089	-0.101	-0.137	-0.105	-0.086	-0.1036	-0.108	A162
	CP55940	-0.133	-0.11	-0.108	-0.116	-0.02	-0.0974	-0.11675	CP55940
	L164	-0.127	-0.085	-0.142	-0.096	-0.053	-0.1006	-0.1125	L164
	Y172	-0.102	-0.158	-0.032	-0.153	0.003	-0.0884	-0.11125	Y172
	T201	-0.139	-0.011	-0.132	-0.043	0.086	-0.0478	-0.08125	T201
	S167	-0.088	-0.065	-0.086	-0.068	0.005	-0.0604	-0.07675	S167
	T242	-0.101	-0.074	-0.03	-0.075	-0.182	-0.0924	-0.07	T242
	A202	-0.122	-0.021	-0.09	-0.035	0.048	-0.044	-0.067	A202
	Y275	-0.029	-0.046	-0.044	-0.039	-0.078	-0.0472	-0.0395	Y275
	L253	-0.037	-0.02	-0.057	-0.029	-0.026	-0.0338	-0.03575	L253
	P251	-0.024	0	-0.044	-0.015	-0.087	-0.034	-0.02075	P251
	H2O-1	-0.042	-0.03	-0.032	-0.032	0.018	-0.0236	-0.034	H2O-1
							Global
	Min	-9.366	-8.318	-9.779	-8.326	-4.211	-9.779
	Max	-0.024	0	-0.03	-0.015	0.086	0.086
	Sum	-37.19	-38.51	-35.541	-38.327	-27.351	-35.3838	-37.392

## Sheet: Site4
													Conservation among Class A GPCRs
		Per-Residue Interaction Energy by Ligand					Mean						From GPCRdb		From GPCR-SAS (Questionable…)
	Site4	S-ZCZ011	GAT229	R-ZCZ011	GAT228	Preg	(All Ligs)	(-Preg)	Site4		Top 5	B.W.	%Consv	Consensus	%CB1-res*	Consensus	%Consensus	Entropy
	R148	-12.689	-11.283	-13.772	-3.682	-0.529	-8.391	-10.3565	R148	<-----	R148	12.51x51	0.28	gap	N/A
	H154	-7.553	-7.847	-6.659	-7.7	-4.877	-6.9272	-7.43975	H154	<-----	H154	2.41x41	0.22	I	0.007	I	0.233	0.74
	F237	-4.818	-6.046	-4.952	-4.78	-6.52	-5.4232	-5.149	F237	<-----	F237	4.46x46	0.29	I	0.007	I	0.318	0.64
	L142	-2.872	-3.295	-3.897	-3.489	-0.168	-2.7442	-3.38825	L142	<-----	L142	1.58x58	0.18	L	0.192	L	0.192	0.85
	G157	-3.455	-2.618	-3.389	-2.775	-0.026	-2.4526	-3.05925	G157	<-----	G157	2.44x44	0.3	L	0.075	L	0.325	0.71
	W241	-1.562	-3.075	-3.088	-2.634	-5.883	-3.2484	-2.58975	W241
	S158	-2.574	-1.954	-2.496	-2.03	-0.435	-1.8978	-2.2635	S158		*Percent of class A GPCR sequences in which the residue matches CB1
	V234	-1.776	-1.846	-2.035	-1.874	-2.202	-1.9466	-1.88275	V234
	V161	-1.847	-1.894	-0.803	-2.131	-1.109	-1.5568	-1.66875	V161
	I141	-0.362	-1.625	-1.549	-1.858	-0.07	-1.0928	-1.3485	I141
	L138	-1.061	-0.837	-0.918	-1.356	-0.102	-0.8548	-1.043	L138
	C238	-1.019	-0.926	-1.057	-0.62	-2.843	-1.293	-0.9055	C238
	F155	-0.552	-0.482	-0.535	-0.456	-0.277	-0.4604	-0.50625	F155
	Y153	-0.526	-0.457	-0.693	-0.338	-0.031	-0.409	-0.5035	Y153
	I156	-0.49	-0.356	-0.511	-0.366	-0.01	-0.3466	-0.43075	I156
	P151	-0.294	-0.294	-0.247	-0.245	-0.187	-0.2534	-0.27	P151
	H143	-0.298	-0.286	-0.23	-0.324	-0.074	-0.2424	-0.2845	H143
	L159	-0.246	-0.159	-0.294	-0.171	-0.049	-0.1838	-0.2175	L159
	A160	-0.25	-0.179	-0.23	-0.186	-0.016	-0.1722	-0.21125	A160
	V235	-0.264	-0.181	-0.272	-0.183	-0.243	-0.2286	-0.225	V235
	M240	-0.21	-0.206	-0.159	-0.1	-0.283	-0.1916	-0.16875	M240
	L147	-0.175	-0.149	-0.182	-0.115	-0.016	-0.1274	-0.15525	L147
	A162	-0.192	-0.172	-0.155	-0.091	-0.035	-0.129	-0.1525	A162
	V137	-0.159	-0.129	-0.09	-0.193	-0.018	-0.1178	-0.14275	V137
	S152	-0.135	-0.134	-0.127	-0.139	-0.072	-0.1214	-0.13375	S152
	L165	-0.109	-0.125	-0.09	-0.21	-0.75	-0.2568	-0.1335	L165		Notes:	GAT228 "AgoPAM" site as proposed by D.P. Hurst. Overlaps with ORG27569 binding site. Cholesterol bound in some experimental structures.
	C149	-0.058	-0.06	-0.069	-0.096	0.008	-0.055	-0.07075	C149
	L239	-0.08	-0.075	-0.088	-0.035	-0.265	-0.1086	-0.0695	L239
	A236	-0.084	-0.051	-0.105	-0.032	-0.186	-0.0916	-0.068	A236
	N134	-0.042	-0.05	-0.061	-0.134	-0.039	-0.0652	-0.07175	N134
	L164	-0.046	-0.048	-0.022	-0.12	-0.082	-0.0636	-0.059	L164
	A233	-0.098	-0.048	-0.078	-0.006	-0.24	-0.094	-0.0575	A233
	S206	-0.031	-0.077	-0.042	-0.076	-0.037	-0.0526	-0.0565	S206
	L209	-0.044	-0.049	-0.026	-0.04	-0.004	-0.0326	-0.03975	L209
	T242	-0.06	-0.077	-0.012	0.012	-0.317	-0.0908	-0.03425	T242
	D163	-0.036	-0.034	-0.019	-0.036	-0.025	-0.03	-0.03125	D163
	A202	-0.011	-0.023	-0.02	-0.077	-0.028	-0.0318	-0.03275	A202
	S203	-0.019	-0.015	-0.032	-0.045	-0.017	-0.0256	-0.02775	S203
	S144	-0.027	-0.021	-0.034	0.043	-0.002	-0.0082	-0.00975	S144
	I245	-0.013	-0.025	-0.011	-0.034	-0.628	-0.1422	-0.02075	I245
	C139	0.001	0.005	0.014	-0.038	0	-0.0036	-0.0045	C139
	R150	0.11	0.146	0.08	0.436	0.006	0.1556	0.193	R150
	R230	0.199	0.302	0.26	1.519	-0.561	0.3438	0.57	R230
							Global
	Min	-12.689	-11.283	-13.772	-7.7	-6.52	-13.772
	Max	0.199	0.302	0.26	1.519	0.008	1.519
	Sum	-45.827	-46.755	-48.695	-36.805	-29.242	-41.4648	-44.5205

## Sheet: Site5.0
													Conservation among Class A GPCRs
		Per-Residue Interaction Energy by Ligand					Mean						From GPCRdb		From GPCR-SAS (Questionable…)
	Site5	S-ZCZ011	R-ZCZ011	GAT229	GAT228	Preg	(All Ligs)	(-Preg)	Site5		Top 5	B.W.	%Consv	Consensus	%CB1-res*	Consensus	%Consensus	Entropy
	K232	-5.19	-8.217	-7.195	-6.344	-2.599	-5.909	-6.7365	K232	<-----	K232	4.41x41	0.25	R	0.075	R	0.229	0.88
	D213	-4.697	-5.714	-3.753	-5.716	1.583	-3.6594	-4.97	D213	<-----	D213†	3.49x49	0.67	D	0.637	D	0.637	0.41
	A233	-5.675	-4.284	-3.735	-5.081	-1.683	-4.0916	-4.69375	A233	<-----	A233	4.42x42	0.47	A	0.517	A	0.517	0.58
	L209	-3.844	-4.573	-3.828	-5.474	-1.934	-3.9306	-4.42975	L209	<-----	L209	3.45x45	0.38	A	0.127	A	0.356	0.65
	I212	-3.793	-3.597	-3.83	-3.821	-2.465	-3.5012	-3.76025	I212	<-----	I212	3.48x48	0.31	V	0.216	V	0.332	0.6
	V228	-4.402	-3.21	-2.733	-2.149	-2.18	-2.9348	-3.1235	V228
	I216	-1.569	-1.922	-1.56	-1.777	-1.166	-1.5988	-1.707	I216		*Percent of class A GPCR sequences in which the residue matches CB1
	T210	-1.86	-1.479	-2.045	-1.282	-0.23	-1.3792	-1.6665	T210		†D213 is part of DRY motif - involved in receptor activation
	F155	-3.957	-0.08	-1.946	-0.672	-1.4	-1.611	-1.66375	F155
	Y224	-1.609	-1.607	-1.163	-1.596	-1.146	-1.4242	-1.49375	Y224
	T229	1.322	-1.727	-1.523	-1.896	-1.329	-1.0306	-0.956	T229
	I227	-1.757	-1.016	-1.606	-1.115	-2.98	-1.6948	-1.3735	I227
	F237	-1.232	-1.816	0.807	-1.385	-0.075	-0.7402	-0.9065	F237
	R230	-1.473	-1.036	-0.377	-0.865	0.12	-0.7262	-0.93775	R230
	P151	-0.963	-0.84	-0.656	-0.745	-0.846	-0.81	-0.801	P151
	S206	-0.93	-0.565	-0.767	-0.344	-0.031	-0.5274	-0.6515	S206
	F208	-0.688	-0.62	-0.569	-0.652	-0.183	-0.5424	-0.63225	F208
	V234	-0.581	-0.488	-0.511	-0.425	-0.173	-0.4356	-0.50125	V234
	R226	0.065	-0.478	-0.712	-0.382	-0.029	-0.3072	-0.37675	R226
	V235	-0.548	-0.421	-0.252	-0.292	-0.096	-0.3218	-0.37825	V235
	P231	-0.398	-0.417	-0.292	-0.398	-0.173	-0.3356	-0.37625	P231
	H154	-0.4	-0.31	-0.438	-0.198	-0.188	-0.3068	-0.3365	H154
	A211	-0.293	-0.302	-0.285	-0.32	-0.043	-0.2486	-0.3	A211
	M240	-0.358	-0.262	-0.22	-0.227	-0.021	-0.2176	-0.26675	M240
	S217	-0.173	-0.249	-0.165	-0.258	-0.226	-0.2142	-0.21125	S217
	Y153	-0.285	-0.224	-0.17	-0.185	-0.002	-0.1732	-0.216	Y153		Notes:	Cholesterol bound in some experimental structures (Cryo-EM/XRD)
	S158	-0.415	-0.215	-0.214	-0.089	-0.05	-0.1966	-0.23325	S158
	L207	-0.226	-0.168	-0.202	-0.145	0.013	-0.1456	-0.18525	L207
	L239	-0.237	-0.17	-0.165	-0.143	-0.11	-0.165	-0.17875	L239
	Y215	-0.125	-0.207	-0.192	-0.214	-0.158	-0.1792	-0.1845	Y215
	C238	-0.22	-0.138	-0.076	-0.081	0.087	-0.0856	-0.12875	C238
	S152	-0.128	-0.094	-0.228	-0.068	-0.605	-0.2246	-0.1295	S152
	F289	-0.106	-0.105	-0.091	-0.121	-0.075	-0.0996	-0.10575	F289
	I156	-0.141	-0.102	-0.098	-0.068	-0.026	-0.087	-0.10225	I156
	G205	-0.134	-0.069	-0.095	-0.016	-0.017	-0.0662	-0.0785	G205
	Y294	-0.082	-0.07	-0.067	-0.072	0.032	-0.0518	-0.07275	Y294
	R150	-0.452	-0.212	-0.046	-0.158	-0.439	-0.2614	-0.217	R150
	L286	-0.067	-0.046	-0.04	-0.049	-0.001	-0.0406	-0.0505	L286
	W241	-0.085	-0.046	-0.028	-0.036	0.017	-0.0356	-0.04875	W241
	I290	-0.042	-0.032	-0.025	-0.039	0.001	-0.0274	-0.0345	I290
	I243	-0.035	-0.013	-0.032	-0.025	-0.009	-0.0228	-0.02625	I243
	I218	0.009	-0.015	-0.022	-0.017	-0.041	-0.0172	-0.01125	I218
	A293	0.012	0	-0.002	-0.009	-0.019	-0.0036	0.00025	A293
	K225	0.104	-0.052	-0.307	0.019	-0.563	-0.1598	-0.059	K225
	A223	0.011	0.065	0.068	0.056	-0.09	0.022	0.05	A223
	R220	0.43	0.082	-0.222	0.111	-0.231	0.034	0.10025	R220
	A236	-0.565	0.105	-2.007	6.818	-1.643	0.5416	1.08775	A236
	R214	0.923	0.96	0.697	0.901	-2.039	0.2884	0.87025	R214
							Global
	Min	-5.675	-8.217	-7.195	-6.344	-2.98	-8.217
	Max	1.322	0.96	0.807	6.818	1.583	6.818
	Sum	-46.859	-45.996	-42.918	-37.044	-25.461	-39.6556	-43.2042

## Sheet: Site5.5
													Conservation among Class A GPCRs
		Per-Residue Interaction Energy by Ligand					Mean						From GPCRdb		From GPCR-SAS (Questionable…)
	Site5.5	GAT229	GAT228	R-ZCZ011	S-ZCZ011	Preg	(All Ligs)	(-Preg)	Site5.5		Top 5	B.W.	%Consv	Consensus	%CB1-res*	Consensus	%Consensus	Entropy
	Y215	-6.402	-6.874	-7.466	-6.304	-5.132	-6.4356	-6.7615	Y215	<-----	Y215	3.51x51	0.64	Y	0.651	Y	0.651	0.42
	F289	-5.614	-4.945	-5.261	-5.322	-4.993	-5.227	-5.2855	F289	<-----	F289	5.53x53	0.3	I	0.045	I	0.318	0.62
	R220	-4.709	-5.661	-5.548	-4.175	-0.32	-4.0826	-5.02325	R220	<-----	R220	3.56x56	0.32	H	0.13	H	0.315	0.76
	I212	-3.228	-3.346	-3.244	-3.874	-1.506	-3.0396	-3.423	I212	<-----	I212	3.48x48	0.31	V	0.216	V	0.332	0.6
	F208	-2.956	-3.046	-2.881	-2.935	-2.734	-2.9104	-2.9545	F208	<-----	F208	3.44x44	0.28	T	0.027	T	0.301	0.67
	I216	-2.216	-2.305	-1.377	-2.049	-0.176	-1.6246	-1.98675	I216
	H219	-2.315	-2.053	-2.224	-1.273	-0.232	-1.6194	-1.96625	H219		*Percent of class A GPCR sequences in which the residue matches CB1
	Y292	-1.422	-1.282	-1.135	-1.537	-2.674	-1.61	-1.344	Y292
	A211	-1.038	-1.04	-1.105	-1.156	-1.205	-1.1088	-1.08475	A211
	I290	-1.15	-1.166	-1.156	-1.183	-0.631	-1.0572	-1.16375	I290
	A293	-0.775	-0.796	-0.828	-0.874	-1.701	-0.9948	-0.81825	A293
	L288	-0.481	-0.508	-0.452	-0.49	-0.14	-0.4142	-0.48275	L288
	L286	-0.498	-0.443	-0.454	-0.487	-0.418	-0.46	-0.4705	L286
	Y296	-0.216	-0.25	-0.309	-0.308	-0.406	-0.2978	-0.27075	Y296
	V285	-0.35	-0.308	-0.311	-0.349	-0.325	-0.3286	-0.3295	V285
	L209	-0.296	-0.27	-0.307	-0.278	-0.169	-0.264	-0.28775	L209
	L207	-0.199	-0.181	-0.194	-0.191	0.031	-0.1468	-0.19125	L207
	L287	-0.219	-0.201	-0.195	-0.212	-0.072	-0.1798	-0.20675	L287
	Y294	-0.136	-0.132	-0.147	-0.145	-0.017	-0.1154	-0.14	Y294
	I227	-0.153	-0.167	-0.162	-0.13	-0.066	-0.1356	-0.153	I227
	V291	-0.096	-0.107	-0.105	-0.108	-0.015	-0.0862	-0.104	V291
	D213	-0.078	-0.003	-0.162	0.019	0.432	0.0416	-0.056	D213
	S217	-0.106	-0.128	-0.112	-0.113	-0.114	-0.1146	-0.11475	S217
	S284	-0.109	-0.103	-0.1	-0.11	-0.014	-0.0872	-0.1055	S284
	I218	-0.109	-0.126	-0.099	-0.084	-0.101	-0.1038	-0.1045	I218
	T210	-0.054	-0.056	-0.077	-0.07	0.037	-0.044	-0.06425	T210		Notes:	Cholesterol bound in some experimental structures (Cryo-EM)
	I297	-0.026	-0.041	-0.047	-0.045	-0.132	-0.0582	-0.03975	I297
	V228	-0.026	-0.032	-0.034	-0.045	-0.015	-0.0304	-0.03425	V228
	L349	-0.016	-0.012	-0.014	-0.014	-0.049	-0.021	-0.014	L349
	R214	0.117	-0.057	0.036	-0.016	-0.948	-0.1736	0.02	R214
	M295	0.114	0.123	0.095	0.102	-0.08	0.0708	0.1085	M295
							Global
	Min	-6.402	-6.874	-7.466	-6.304	-5.132	-7.466
	Max	0.117	0.123	0.095	0.102	0.432	0.432
	Sum	-34.762	-35.516	-35.375	-33.756	-23.885	-32.6588	-34.8523

## Sheet: Site6
													Conservation among Class A GPCRs
		Per-Residue Interaction Energy by Ligand					Mean						From GPCRdb		From GPCR-SAS (Questionable…)
	Site6	S-ZCZ011	R-ZCZ011	GAT229	GAT228	Preg	(All Ligs)	(-Preg)	Site6		Top 5	B.W.	%Consv	Consensus	%CB1-res*	Consensus	%Consensus	Entropy
	F278	-11.751	-10.889	-9.454	-10.127	0.854	-8.2734	-10.5553	F278	<-----	F278	5.42x42	0.13	F	0.062	L	0.216	0.89
	I247	-4.852	-4.824	-4.839	-4.486	0.928	-3.6146	-4.75025	I247	<-----	I247	4.56x56	0.29	L	0.151	L	0.288	0.75
	V282	-3.701	-4.149	-3.012	-2.846	-2.577	-3.257	-3.427	V282	<-----	V282	5.46x46	0.26	L	0.038	G	0.257	0.78
	Y275	-2.548	-2.548	-1.999	-2.442	-1.423	-2.192	-2.38425	Y275	<-----	Y275	5.39x39	0.3	Y	0.014	T	0.161	0.88
	V246	-1.908	-1.513	-1.679	-1.869	-1.228	-1.6394	-1.74225	V246	<-----	V246	4.55x55	0.38	L	0.161	L	0.37	0.64
	W279	-2.595	-2.548	0.044	-2.522	-0.675	-1.6592	-1.90525	W279
	I243	-1.764	-2.64	-1.034	-1.819	-3.846	-2.2206	-1.81425	I243		*Percent of class A GPCR sequences in which the residue matches CB1
	W255	-1.006	-0.903	-1.262	-0.991	-1	-1.0324	-1.0405	W255
	L250	-1.131	-1.335	0.888	-1.503	-0.806	-0.7774	-0.77025	L250
	M277	-0.495	-0.497	-0.446	-0.458	-0.184	-0.416	-0.474	M277
	A248	-0.475	-0.434	-0.35	-0.48	-0.185	-0.3848	-0.43475	A248
	L276	-0.383	-0.393	-0.383	-0.377	-0.152	-0.3376	-0.384	L276
	T201	-0.291	-0.329	-0.248	-0.296	-0.191	-0.271	-0.291	T201
	I280	-0.26	-0.264	-0.269	-0.282	-0.156	-0.2462	-0.26875	I280
	V285	-0.339	-0.311	-0.151	-0.081	-0.035	-0.1834	-0.2205	V285
	V249	-0.206	-0.263	-0.213	-0.204	-0.092	-0.1956	-0.2215	V249
	T283	-0.177	-0.221	-0.219	-0.179	-0.114	-0.182	-0.199	T283
	T274	-0.21	-0.239	-0.179	-0.192	-0.036	-0.1712	-0.205	T274
	I245	-0.286	-0.173	-0.2	-0.184	-0.104	-0.1894	-0.21075	I245
	G281	-0.324	-0.254	-0.152	0.026	-0.104	-0.1616	-0.176	G281
	L286	-0.077	-0.116	-0.063	-0.045	-0.095	-0.0792	-0.07525	L286
	P251	-0.065	-0.07	-0.113	-0.07	-0.015	-0.0666	-0.0795	P251
	T197	-0.06	-0.11	-0.135	-0.087	-0.041	-0.0866	-0.098	T197
	T242	-0.182	-0.005	-0.066	-0.108	-0.067	-0.0856	-0.09025	T242
	A244	-0.113	-0.077	-0.07	-0.127	-0.182	-0.1138	-0.09675	A244
	CP55940	-0.056	-0.055	-0.049	-0.056	0.002	-0.0428	-0.054	CP55940		Notes:	Found during blind docking
	L253	-0.01	-0.066	-0.05	-0.044	-0.054	-0.0448	-0.0425	L253
	A198	-0.024	-0.051	-0.056	-0.041	-0.072	-0.0488	-0.043	A198
	V204	0.003	-0.018	-0.006	0.002	0.006	-0.0026	-0.00475	V204
	W241	0.012	0.027	-0.002	-0.004	-0.104	-0.0142	0.00825	W241
	L239	0.133	0.029	0.077	-0.016	-0.224	-0.0002	0.05575	L239
	M240	0.07	0.044	0.016	0.012	-0.22	-0.0156	0.0355	M240
	S284	0.104	0.102	0.092	0.151	0.029	0.0956	0.11225	S284
							Global
	Min	-11.751	-10.889	-9.454	-10.127	-3.846	-11.751
	Max	0.133	0.102	0.888	0.151	0.928	0.928
	Sum	-34.967	-35.093	-25.582	-31.745	-12.163	-27.91	-31.8468

## Sheet: Site7
													Conservation among Class A GPCRs
		Per-Residue Interaction Energy by Ligand					Mean						From GPCRdb		From GPCR-SAS (Questionable…)
	Site7	R-ZCZ011	GAT228	S-ZCZ011	GAT229	Preg	(All Ligs)	(-Preg)	Site7		Top 5	B.W.	%Consv	Consensus	%CB1-res*	Consensus	%Consensus	Entropy
	I353	-5.779	-4.707	-5.489	-4.825	-5.987	-5.3574	-5.2	I353	<-----	I353	6.45x45	0.24	L	0.154	L	0.219	0.68
	L287	-5.815	-4.89	-3.862	-2.261	-2.837	-3.933	-4.207	L287	<-----	L287	5.51x51	0.41	L	0.455	L	0.455	0.57
	V291	-3.542	-3.607	-3.56	-3.321	1.633	-2.4794	-3.5075	V291	<-----	V291	5.55x55	0.24	L	0.158	L	0.233	0.72
	W356	-3.232	-2.903	-3.554	-3.525	-2.957	-3.2342	-3.3035	W356	<-----	W356†	6.48x48	0.62	W	0.685	W	0.685	0.4
	L352	-3.724	-3.857	-4.003	-2.334	-4.142	-3.612	-3.4795	L352	<-----	L352	6.44x44	0.68	F	0.027	F	0.805	0.3
	L288	-2.45	-2.632	-3.353	-3.2	-0.694	-2.4658	-2.90875	L288
	S284	-2.5	-1.859	-2.33	-1.48	-0.682	-1.7702	-2.04225	S284		*Percent of class A GPCR sequences in which the residue matches CB1
	I290	-1.264	-1.346	-1.559	-1.824	-0.864	-1.3714	-1.49825	I290		†W356 is one of the two mid-membrane toggle switch residues involved in receptor activation
	G357	-2.538	-0.784	-1.458	-1.246	-3.779	-1.961	-1.5065	G357
	L360	-1.587	-1.308	-1.503	-1.608	-1.409	-1.483	-1.5015	L360
	L349	-2.628	-0.758	-1.62	-1.626	-1.787	-1.6838	-1.658	L349
	V204	-0.995	-0.969	-0.802	-0.801	-0.098	-0.733	-0.89175	V204
	L207	-0.711	-0.704	-0.538	-0.586	-0.012	-0.5102	-0.63475	L207
	L286	-0.596	-0.621	-0.621	-0.534	-0.105	-0.4954	-0.593	L286
	V350	-0.325	-0.433	-0.646	-0.674	-0.073	-0.4302	-0.5195	V350
	T283	-0.506	-0.531	-0.55	-0.49	-0.381	-0.4916	-0.51925	T283
	I348	-0.418	-0.414	-0.549	-0.62	-0.363	-0.4728	-0.50025	I348
	C355	-0.171	-0.078	-0.263	-0.251	-0.213	-0.1952	-0.19075	C355
	M295	-0.274	-0.285	-0.407	-0.33	-0.028	-0.2648	-0.324	M295
	N389	-0.431	-0.35	-0.316	-0.3	-0.187	-0.3168	-0.34925	N389
	F289	-0.305	-0.336	-0.317	-0.325	0.014	-0.2538	-0.32075	F289
	V346	-0.212	-0.258	-0.307	-0.333	0.138	-0.1944	-0.2775	V346
	L345	-0.226	-0.272	-0.256	-0.286	0.079	-0.1922	-0.26	L345
	P358	-0.181	-0.117	-0.268	-0.224	-0.578	-0.2736	-0.1975	P358
	Y292	-0.158	-0.244	-0.206	-0.193	0.04	-0.1522	-0.20025	Y292
	A361	-0.247	-0.225	-0.16	-0.198	-1.012	-0.3684	-0.2075	A361		Notes:	Found during blind docking, interacts directly with toggle switch
	V285	-0.287	-0.239	-0.096	-0.074	-0.109	-0.161	-0.174	V285
	L359	-0.028	-0.25	-0.176	-0.186	-0.202	-0.1684	-0.16	L359
	F208	-0.138	-0.159	-0.129	-0.125	0.003	-0.1096	-0.13775	F208
	I354	-0.049	-0.151	-0.129	-0.109	-0.399	-0.1674	-0.1095	I354
	L347	-0.079	-0.113	-0.15	-0.168	0.035	-0.095	-0.1275	L347
	V364	-0.13	-0.186	-0.06	-0.084	-0.028	-0.0976	-0.115	V364
	Y397	-0.102	-0.105	-0.103	-0.122	-0.039	-0.0942	-0.108	Y397
	V351	-0.072	-0.143	-0.102	-0.093	-0.283	-0.1386	-0.1025	V351
	L385	-0.096	-0.113	-0.084	-0.093	-0.032	-0.0836	-0.0965	L385
	I280	-0.157	-0.138	0.115	0.066	-0.175	-0.0578	-0.0285	I280
	W279	-0.058	-0.03	0.053	0.034	-0.085	-0.0172	-0.00025	W279
	V282	-0.035	-0.023	0.088	0.087	-0.049	0.0136	0.02925	V282
	A293	0.031	0.017	0.018	0.024	0.02	0.022	0.0225	A293
	A211	0.031	0.016	0.019	0.019	0.037	0.0244	0.02125	A211
	L298	0.015	0.033	0.012	0.019	-0.047	0.0064	0.01975	L298
	G281	-0.048	-0.01	0.13	0.119	-0.064	0.0254	0.04775	G281
	Y294	0.083	0.128	0.051	0.084	-0.14	0.0412	0.0865	Y294
							Global
	Min	-5.815	-4.89	-5.489	-4.825	-5.987	-5.987
	Max	0.083	0.128	0.13	0.119	1.633	1.633
	Sum	-41.934	-35.954	-39.04	-33.997	-27.841	-35.7532	-37.7312

## Sheet: Site8
													Conservation among Class A GPCRs
							Mean						From GPCRdb		From GPCR-SAS (Questionable…)
	Site8	R-ZCZ011	GAT228	S-ZCZ011	GAT229	Preg	(All Ligs)	(-Preg)	Site8		Top 5	B.W.	%Consv	Consensus	%CB1-res*	Consensus	%Consensus	Entropy
	L404	-6.516	-7.327	-7.784	-7.758	-3.827	-6.6424	-7.34625	L404	<-----	L404	8.50x50	0.6	F	0.086	F	0.664	0.48
	F408	-7.352	-5.753	-7.598	-6.998	-3.681	-6.2764	-6.92525	F408	<-----	F408	8.54x54	0.33	F	0.353	F	0.353	0.67
	L399	-4.715	-5.717	-4.827	-4.635	-1.943	-4.3674	-4.9735	L399	<-----	L399	7.55x55	0.4	F	0.253	F	0.432	0.6
	L136	-5.188	-3.861	-4.412	-4.772	-4.574	-4.5614	-4.55825	L136	<-----	L136	1.52x52	0.53	L	0.565	L	0.565	0.54
	V140	-3.927	-4.057	-4.159	-3.853	-3.665	-3.9322	-3.999	V140	<-----	V140	1.56x56	0.31	V	0.305	V	0.305	0.66
	R405	-2.172	-4.246	-3.393	-2.938	-0.683	-2.6864	-3.18725	R405
	C139	-2.811	-1.753	-2.177	-1.815	-2.185	-2.1482	-2.139	C139		*Percent of class A GPCR sequences in which the residue matches CB1
	V137	-1.926	-1.96	-2.124	-2.092	-2.413	-2.103	-2.0255	V137
	E133	-2.316	-1.851	0.024	0.243	2.496	-0.2808	-0.975	E133
	M411	-1.847	-0.842	-1.487	-0.711	-3.241	-1.6256	-1.22175	M411
	A398	-0.729	-1.091	-1.407	-1.392	-0.364	-0.9966	-1.15475	A398
	S401	-0.91	-0.937	-1.222	-1.252	-0.27	-0.9182	-1.08025	S401
	A407	-1.046	-1.031	-1.156	-0.966	-1.376	-1.115	-1.04975	A407
	D403	-1.387	-0.964	-0.611	-0.744	-0.687	-0.8786	-0.9265	D403
	P394	-1.182	-1.67	-0.102	-0.148	-1.043	-0.829	-0.7755	P394
	F412	-1.051	-0.741	-0.984	-0.839	-2.585	-1.24	-0.90375	F412
	I395	-0.783	-0.884	-0.189	-0.209	-0.695	-0.552	-0.51625	I395
	H143	-0.749	-0.357	-0.473	-0.396	-0.227	-0.4404	-0.49375	H143
	I141	-0.301	-0.307	-0.467	-0.455	-0.168	-0.3396	-0.3825	I141
	H406	-0.357	-0.375	-0.346	-0.343	-0.222	-0.3286	-0.35525	H406
	L138	-0.324	-0.196	-0.138	-0.147	-0.305	-0.222	-0.20125	L138
	Y397	-0.067	-0.115	-0.299	-0.295	-0.022	-0.1596	-0.194	Y397
	L135	-0.268	-0.149	-0.056	-0.077	-0.492	-0.2084	-0.1375	L135
	L142	-0.119	-0.074	-0.133	-0.132	0.009	-0.0898	-0.1145	L142
	R400	0.697	-0.178	-0.893	-0.704	0.335	-0.1486	-0.2695	R400
	N393	-0.18	-0.076	-0.023	-0.051	-0.077	-0.0814	-0.0825	N393		Notes:	Pregnenolone binding site in inactive receptor. Substantial rearrangement seen during receptor (in)activation
	I396	-0.091	-0.051	-0.076	-0.089	-0.05	-0.0714	-0.07675	I396
	R409	-0.151	-0.22	0.146	0.165	-0.312	-0.0744	-0.015	R409
	Y153	-0.136	-0.088	-0.001	-0.012	-0.103	-0.068	-0.05925	Y153
	A160	-0.017	-0.049	-0.127	-0.119	0.036	-0.0552	-0.078	A160
	L147	-0.05	-0.044	-0.098	-0.091	-0.034	-0.0634	-0.07075	L147
	F129	-0.055	-0.134	-0.007	0.011	-0.056	-0.0482	-0.04625	F129
	I156	-0.041	-0.058	-0.046	-0.039	-0.049	-0.0466	-0.046	I156
	L132	-0.101	-0.133	0.007	0.021	-0.334	-0.108	-0.0515	L132
	N134	-0.258	-0.146	0.223	0.199	-0.353	-0.067	0.0045	N134
	T391	-0.082	-0.04	0.037	0.031	0.04	-0.0028	-0.0135	T391
	T130	-0.037	-0.024	0.08	0.079	-0.039	0.0118	0.0245	T130
	G157	0.001	0.006	0.038	0.04	-0.016	0.0138	0.02125	G157
	S410	0.005	0.057	0.005	0.026	-0.126	-0.0066	0.02325	S410
	V131	-0.008	-0.017	0.078	0.079	-0.085	0.0094	0.033	V131
	K402	0.666	0.227	0.04	0.152	0.309	0.2788	0.27125	K402
	R145	1.003	1.008	0.554	0.604	0.391	0.712	0.79225	R145
							Global
	Min	-7.352	-7.327	-7.784	-7.758	-4.574	-7.784
	Max	1.003	1.008	0.554	0.604	2.496	2.496
	Sum	-46.878	-46.218	-45.583	-42.422	-32.686	-42.7574	-45.2752

## Sheet: Site9
													Conservation among Class A GPCRs
		Per-Residue Interaction Energy by Ligand					Mean						From GPCRdb		From GPCR-SAS (Questionable…)
	Site9	S-ZCZ011	R-ZCZ011	GAT228	Preg	GAT229	(All Ligs)	(-Preg)	Site9		Top 5	B.W.	%Consv	Consensus	%CB1-res*	Consensus	%Consensus	Entropy
	Y172	-6.623	-5.862	-6.292	-7.458	-6.793	-6.6056	-6.3925	Y172	<-----	Y172	2.59x59	0.36	F	0.007	P	0.74	0.38
	L124	-6.335	-5.635	-6.042	-3.169	-5.323	-5.3008	-5.83375	L124	<-----	L124	1.40x40	0.18	S	0.147	S	0.188	0.76
	I175	-4.998	-5.127	-4.829	-3.717	-4.95	-4.7242	-4.976	I175	<-----	I175	2.62x62	0.17	V	0.212	I	0.212	0.68
	T128	-2.716	-2.671	-2.759	-4.526	-2.281	-2.9906	-2.60675	T128	<-----	T128	1.44x44	0.33	L	0.038	L	0.315	0.63
	V171	-2.558	-2.966	-2.96	-2.367	-2.058	-2.5818	-2.6355	V171	<-----	V171	2.58x58	0.76	P	0.113	L	0.401	0.65
	S123	-1.091	-2.73	-2.331	-0.519	-2.288	-1.7918	-2.11	S123
	F180	-1.982	-2.096	-1.723	-2.991	-1.826	-2.1236	-1.90675	F180		*Percent of class A GPCR sequences in which the residue matches CB1
	D176	-2.081	-1.588	-1.095	-0.264	-1.443	-1.2942	-1.55175	D176
	V168	-1.78	-1.286	-1.279	-0.608	-1.286	-1.2478	-1.40775	V168
	G127	-1.594	-1.374	-1.335	-0.428	-1.222	-1.1906	-1.38125	G127
	A120	-1.243	-1.406	-1.169	-0.283	-0.798	-0.9798	-1.154	A120
	S167	-0.92	-0.519	-0.566	-0.164	-0.63	-0.5598	-0.65875	S167
	T125	-0.4	-0.638	-0.588	-0.267	-0.515	-0.4816	-0.53525	T125
	V131	-0.648	-0.536	-0.421	-0.959	-0.353	-0.5834	-0.4895	V131
	V179	-0.429	-0.538	-0.465	-0.516	-0.486	-0.4868	-0.4795	V179
	L126	-0.262	-0.417	-0.378	-0.047	-0.32	-0.2848	-0.34425	L126
	I169	-0.32	-0.253	-0.249	-0.071	-0.269	-0.2324	-0.27275	I169
	S173	-0.173	-0.302	-0.258	-0.12	-0.271	-0.2248	-0.251	S173
	H178	-0.032	-0.375	-0.324	-0.201	-0.312	-0.2488	-0.26075	H178
	L122	-0.151	-0.288	-0.257	-0.092	-0.258	-0.2092	-0.2385	L122
	F174	-0.108	-0.335	-0.296	-0.11	-0.218	-0.2134	-0.23925	F174
	F170	-0.149	-0.18	-0.159	-0.08	-0.116	-0.1368	-0.151	F170
	L387	-0.129	-0.22	-0.2	-0.047	-0.171	-0.1534	-0.18	L387
	F129	-0.166	-0.175	-0.169	-0.04	-0.163	-0.1426	-0.16825	F129
	V121	-0.376	-0.115	-0.098	-0.156	-0.118	-0.1726	-0.17675	V121
	F177	-0.031	-0.179	-0.146	-0.091	-0.128	-0.115	-0.121	F177		Notes:	Identified during blind docking. Additionally, we observed GAT229 exploring this site during a metadynamics simulation.
	G166	-0.117	-0.052	-0.057	-0.025	-0.078	-0.0658	-0.076	G166
	I119	-0.134	-0.074	-0.06	-0.118	-0.07	-0.0912	-0.0845	I119
	CP55940	-0.055	-0.054	-0.051	0.002	-0.047	-0.041	-0.05175	CP55940
	L132	-0.026	-0.058	-0.038	-0.105	-0.036	-0.0526	-0.0395	L132
	M384	-0.084	0.033	0.022	-0.031	-0.007	-0.0134	-0.009	M384
	H2O-1	0.018	-0.041	-0.032	-0.021	-0.019	-0.019	-0.0185	H2O-1
	A118	-0.037	0.048	0.049	-0.034	0.033	0.0118	0.02325	A118
	T130	0.09	-0.006	0.012	-0.198	0.04	-0.0124	0.034	T130
	Q116	-0.137	0.137	0.132	-0.096	0.086	0.0244	0.0545	Q116
	L117	-0.15	0.126	0.123	-0.026	0.102	0.035	0.05025	L117
	R182	0.252	0.265	0.272	-0.629	0.142	0.0604	0.23275	R182
	K192	0.61	0.274	0.312	-0.728	0.339	0.1614	0.38375	K192
							Global
	Min	-6.623	-5.862	-6.292	-7.458	-6.793	-7.458
	Max	0.61	0.274	0.312	0.002	0.339	0.61
	Sum	-37.065	-37.213	-35.704	-31.3	-34.111	-35.0786	-36.0233
